# Supplementary material for: Benchmarking Precompensated Current-Modulated Diode-Laser-Based Differential Absorption Lidar for CO2 Gas Concentration Measurements at kHz Rate
Source: Sensors (Basel). 2025 Oct 2;25(19):6064. doi: 10.3390/s25196064 (PMC12526940; doi:10.3390/s25196064)
Supplement: Supplementary file 1 [file sensors-25-06064-s001.zip]

Archive with 1 entries (1 files):
- sensors-3841510-supplementary.pdf
